# Supplementary material for: The Structure of Liquid and Amorphous Hafnia
Source: Materials (Basel). 2017 Nov 10;10(11):1290. doi: 10.3390/ma10111290 (PMC5706237; doi:10.3390/ma10111290)
Supplement: Supplementary file 1 [file materials-10-01290-s001.zip]

Archive with 3 entries (3 files):
- VideoS2.mpg
- VideoS3.mpg
- VideoS1.mpg
